# Supplementary material for: Interactions of Nanoparticles with Macrophages and Feasibility of Drug Delivery for Asthma
Source: Int J Mol Sci. 2022 Jan 30;23(3):1622. doi: 10.3390/ijms23031622 (PMC8835984; doi:10.3390/ijms23031622)
Supplement: Supplementary file 1 [file ijms-23-01622-s001.zip]

Archive with 4 entries (4 files):
- Video S1. Holotomography video of RAW264.7 cell.mp4
- Video S2. Holotomography video of LPS treats RAW264.7 cell.mp4
- Video S3. Holotomography video of GQDs-loaded macrophages.mp4
- Video S4. Holotomography video of AuNPs-loaded macrophages.mp4
